# Supplementary material for: Pairing pedagogical and genomic advances to prepare advanced practice nurses for the era of precision health
Source: BMC Med Educ. 2019 Apr 23;19:112. doi: 10.1186/s12909-019-1542-x (PMC6480661; doi:10.1186/s12909-019-1542-x)
Supplement: Supplementary file 1 — Table S1. Shows each competency, categorized by theme. (XLSX 11 kb) [file 12909_2019_1542_MOESM1_ESM.xlsx]

## Sheet: Sheet1
Competency Category	Competency Number	Specific Competency
Risk assessment and interpretation	1	Identify clients with inherited predispositions to diseases as appropriate to the nurse’s practice setting.
	2	Analyze a pedigree to identify potential inherited predisposition to disease.
	3	Estimate risks for Mendelian and multifactorial disorders in affected families as appropriate.
	4	Use family history and pedigree information to plan and conduct a targeted physical assessment.
	5	Interpret the findings from the physical assessment, family history, laboratory findings, diagnostic tests, and/or radiology results that may indicate genetic/genomic disease, disease risk, or the need for a genetics/genomics referral.
	6	Refer at-risk family members for assessment of inherited predisposition to disease.
Genetic Education, Counseling, Testing, and Results Interpretation	7	Incorporate clients’ attitudes, values, and beliefs rooted in varying ethnic, cultural, social, and religious backgrounds when communicating genetic/genomic information.
	8	Provide genetic/genomic information that is appropriate to client’s level of health literacy and numeracy.
	9	Educate clients about possible risks, benefits, and limitations of genetic testing and/or therapy.
	10	Provide anticipatory guidance to assist clients in the decision-making process related to genetics/genomics.
	11	Obtain informed consent for genetic testing and/or therapy.
	12	Assess the influence of genetic/genomic risk and disease on family communication and functioning.
	13	Assess the clinical and psychosocial outcomes, including benefits, limitations, and risks of genetic/genomic information and/or therapies, for clients.
	14	Support client coping and client use of genetic/genomic information in promoting health, reducing risk, managing symptoms, and/or preventing illness.
	15	Provide genetic/genomic education and counseling appropriate to practice setting.
	16	Select appropriate genetic/genomic tests and/or studies.
	17	Communicate results of genetic/genomic screening and/or testing at a level that clients can understand.
Clinical Management	18	Apply knowledge about the interaction of genetic/genomic and environmental factors to the care of clients.
	19	Make appropriate referrals to genetic professionals or other health care resources.
	20	Evaluate effectiveness of prevention, risk reduction, health promotion, and disease management interventions related to genetics/genomics.
	21	Manage care of clients, incorporating genetic/genomic information and technology (e.g., risk-based genetic screening and testing, prescription of pharmacogenomic-based drugs, gene-targeted therapy, and use of genetic/genomic information in symptom management).
	22	Collaborate with genetic specialists, health professionals, and those in relevant disciplines to develop a comprehensive plan to evaluate and manage clients with genetic/genomic disease or risk.
Ethical, Legal, and Social Implications	23	Facilitate ethical decision-making related to genetics/genomics congruent with the client’s values and beliefs.
	24	Inform health care and research policy related to ELSI issues in genetics/genomics.
	25	Implement effective strategies to resolve ELSI issues related to genetics/genomics.
	26	Apply ethical principles when making decisions regarding management of genetic/genomic information identified through clinical or research technologies.
Professional Role	27	Integrate best genetic/genomic evidence into practice that incorporates client values and clinical judgment.
	28	Mentor other nurses in the application of genetics/genomics to nursing care within their practice setting.
	29	Identify genetic/genomic learning needs of other health professionals and disciplines.
	30	Conduct educational interventions to address the genetic/genomic learning needs of health professionals and clients.
	31	Participate in the development of professional practice guidelines related to genetics/genomics.
Leadership	32	Contribute a nursing perspective to genetic/genomic clinical and policy discussions.
	33	Facilitate an organizational climate that is responsive to genetic/genomic discoveries.
	34	Use care delivery strategies which incorporate genetic/genomics.
	35	Influence health policy at the local, state, national, and international levels related to genetics/genomics.
Research	36	Participate in the application and translation of genetic/genomic research in nursing practice and/or education.
	37	Identify genetic/genomic health care methods and outcomes that can be influenced by nursing.
	38	Collaborate with researchers in relevant disciplines in the conduct, dissemination, and/or translation of genomic inquiry and research.
