# Supplementary material for: Pairing pedagogical and genomic advances to prepare advanced practice nurses for the era of precision health
Source: BMC Med Educ. 2019 Apr 23;19:112. doi: 10.1186/s12909-019-1542-x (PMC6480661; doi:10.1186/s12909-019-1542-x)
Supplement: Supplementary file 2 — Table S2. Shows the response options for assessment of satisfaction with the course. (XLSX 8 kb) [file 12909_2019_1542_MOESM2_ESM.xlsx]

## Sheet: Sheet1
Course satisfaction assessment items
1	The course was well-organized, including course syllabus and assignments, the presentation of learning materials, CLE, etc.
2	I found the learning environment to be inclusive, where I felt welcomed and could fully participate.
3	The course advanced my knowledge, skills, and attitudes regarding the content area.
4	The course advanced my understanding of the social/environmental factors that influence the health of diverse populations.
